# Supplementary material for: Intake of Natural, Unprocessed Tiger Nuts (Cyperus esculentus L.) Drink Significantly Favors Intestinal Beneficial Bacteria in a Short Period of Time
Source: Nutrients. 2022 Apr 20;14(9):1709. doi: 10.3390/nu14091709 (PMC9104503; doi:10.3390/nu14091709)
Supplement: Supplementary file 1 [file nutrients-14-01709-s001.zip]

Archive with 1 entries (1 files):
- nutrients-1673022-supplementary.pdf
